# Supplementary material for: Using the Nutrition Facts Label to Make Food Choices Is Associated with Healthier Eating among 8th and 11th-Grade Students: An Analysis of Statewide Representative Data from the 2019–2020 Texas School Physical Activity and Nutrition Survey
Source: Nutrients. 2024 Jan 20;16(2):311. doi: 10.3390/nu16020311 (PMC10819117; doi:10.3390/nu16020311)
Supplement: Supplementary file 1 [file nutrients-16-00311-s001.zip]

Archive with 1 entries (1 files):
- nutrients-2808308-supplementary.pdf
